# Supplementary material for: Cerebrospinal Fluid Inflammatory Biomarkers Reflect Clinical Severity in Huntington’s Disease
Source: PLoS One. 2016 Sep 22;11(9):e0163479. doi: 10.1371/journal.pone.0163479 (PMC5033331; doi:10.1371/journal.pone.0163479)
Supplement: S1 Appendix — (XLSX) [file pone.0163479.s001.xlsx]

## Sheet: Sheet1
ID	Gender	Age	Stage	CAGn	Disease burden score	TFC	TMS	Hb	TNF-α	IL-1β	YKL-40 (pg/mL)	Chitotriasidase (nkat/L)	IL-6 (pg/mL)	IL-8 (pg/mL)	NFL (pg/mL)	tau (pg/mL)
1	Female	43.3203	Early HD	46	454.863	12	24	10.1065	-	-	168130	1.45	0.6	29	2114	252
2	Female	60.1172	Moderate HD	42	390.762	5	55	174.915	-	-	117377	-	-	-	2231	383.719
3	Male	32.7266	Pre-symptomatic	43	245.449	13	0	414.015	-	-	74112	0.44	1	28	575	196
4	Female	50.75	Pre-symptomatic	41	279.125	13	4	87.4341	-	-	91420	0.76	0.9	34	940	238
5	Female	46.3906	Early HD	44	394.32	13	16	134.903	-	-	67640	0.55	1.5	31	1335	105
6	Male	65.3125	Control	N/A	N/A	13	N/A	24.3112	-	-	192994	0.32	0.6	24	473	273
7	Male	57.8438	Moderate HD	43	433.828	4	27	264.539	-	-	186269	0.2	1	39	1731	198
8	Male	38.7969	Early HD	45	368.57	12	13	22.8042	-	-	116099	0.33	1.1	30	1752	246
9	Female	36.5625	Control	N/A	N/A	13	N/A	86.3742	-	-	59358	0.2	0.7	24	264	119
10	Female	35.7188	Pre-symptomatic	42	232.172	13	0	115.327	-	-	128799	0.47	0.6	23	842	151
11	Male	34.6563	Control	N/A	N/A	13	N/A	459.793	-	-	53115	0.2	0.32	22	368	147
12	Male	56.2422	Moderate HD	44	478.059	6	29	5.24441	-	-	194121	1.42	2	50	2865	392
13	Male	65.3416	Early HD	43	490.062	11	56	-	-	-	223731	0.47	0.9	35	4001	341
14	Male	34.0621	Early HD	51	527.963	12	23	-	-	-	262707	1.76	1.5	49	5663	540
15	Female	53.1843	Early HD	45	505.25	9	67	-	-	-	170482	0.26	0.8	35	2667	331
16	Female	38.3685	Control	N/A	N/A	13	N/A	-	-	-	116760	0.2	0.7	26	234	232
17	Female	57.6591	Early HD	40	259.466	12	5	-	-	-	105146	0.81	0.6	33	1223	258
18	Male	35.9696	Control	N/A	N/A	13	N/A	-	-	-	53691	0.2	0.5	23	332	145
19	Female	60.1435	Early HD	41	330.789	12	45	-	-	-	217082	0.51	1	40	1969	317
20	Female	56.0856	Early HD	44	476.727	10	29	-	-	-	124757	0.52	1.5	41	1585	245
21	Male	48.4251	Early HD	45	460.039	12	16	-	-	-	200927	0.26	0.6	32	2064	238
22	Female	35.136	Control	N/A	N/A	13	N/A	-	-	-	83303	1.11	0.6	34	302	181
23	Female	48.0497	Early HD	44	408.422	13	25	-	-	-	67341	0.48	0.6	28	1312	103
24	Male	40.5273	Early HD	45	385.009	10	26	-	-	-	110839	0.32	1.2	32	1988	191
25	Female	25.3968	Early HD	47	292.063	9	10	-	-	-	105469	0.65	1.1	33	958	263
26	Female	56.0966	Moderate HD	44	476.821	4	83	-	-	-	307596	0.62	0.5	31	2972	416
27	Female	42.0097	Control	N/A	N/A	13	N/A	-	-	-	71240	0.93	0.7	40	244	202
28	Female	58.5452	Early HD	42	380.544	11	17	-	-	-	124421	0.67	0.7	34	2461	281
29	Female	60.4886	Control	N/A	N/A	13	N/A	-	-	-	168130	0.2	0.6	35	475	397
30	Female	42.8185	Control	N/A	N/A	13	N/A	-	-	-	58627	0.84	1	22	216	151
31	Female	64.0911	Control	N/A	N/A	13	N/A	-	-	-	128630	0.2	1	49	561	168
32	Female	30.0483	Control	N/A	N/A	13	N/A	-	-	-	50818	0.47	1	34	167	223
33	Male	67.7764	Early HD	41	372.77	9	35	-	-	-	186269	0.5	1.4	30	1867	137
34	Male	59.2933	Moderate HD	41	326.113	6	54	-	-	-	202640	0.2	0.9	37	1871	209
35	Female	60.3313	Control	N/A	N/A	13	N/A	-	-	-	114944	0.2	0.8	34	363	161
36	Male	27.0697	Control	N/A	N/A	13	N/A	-	-	-	83923	0.25	0.7	34	179	255
37	Female	36.53	Control	N/A	N/A	13	N/A	-	-	-	82839	0.2	0.9	37	298	255
N/A, not applicable
